# Supplementary material for: Regulatory mechanism of carbohydrate metabolism pathways on oil biosynthesis of oil plant Symplocos paniculata
Source: Front Plant Sci. 2025 Feb 6;16:1452533. doi: 10.3389/fpls.2025.1452533 (PMC11839820; doi:10.3389/fpls.2025.1452533)
Supplement: Supplementary file 2 [file Table1.xls]

## Sheet: Sheet1
Table S1. The designed primers of the key enzymes involved in lipid metabolism and carbohydrate metabolism for qRT-PCR
Unigene ID	Putative function	Abbreviation	Forward (5'- 3')	Reverse (5'-3')	Length of PCR products (bp)
c112167_g4	Acetyl-CoA Carboxylase	ACC	TACAACGCAGGCATCAGA	GGCAAGTTTCACCGCACA	98
c92978_g1	Acyl-ACP Thioesterase A	FATA	CGGTTAGGGCACTTGACG	TCGCTCCAGGCAGGGTAT	257
c112820_g1	Lysophosphatidyl acyltransferase	LPAAT	CTTGAGGGTTTGGATGCT	AATGGAGGGATGTTGCTG	115
c34346_g1	Stearoyl-ACP desaturase	SAD	GTTGGAGCATCCTCGTCT	GGTGCCTTTACTGATTGTG	351
c 114377_g8	Acyl-CoA: Diacylglycerol Acyltransferase1	DGAT1	CAACAAGGACGGAGACGC	CGGGCATTGCTCAAGATC	153
c111774_g10	Phospholipid: Diacylglycerol Acyltransferase1	PDAT1	TGCGGGAATACAAACATA	CTCCGACATCCTCATCAC	185
c109441_g2	Phosphofructokinase	PFK	ATGTATGCCACCCTTGCC	TTTCCTGAAGCGTCTTGC	209
c 110301_g1	Pyruvate dehydrogenase	PDH	GTTGTCAGCACCTACCGC	TCCTTCAAGACCTCCCTC	236
c 94978_g1	Starch synthase	SS	GACCCAATCAACACCTGC	ATCCCAACCAGAGTAACCTAT	282
c 105181_g2	Hexokinase	HK	CACCGCAAGTCCACCATC	ACAGAGGAGGAGGCAACA	105
c 102693_g1	Malate dehydrogenase	MDH	TCTTGGTTATTCGCTTGA	CTGAGGGTGATTGGTTCT	165
c 114714_g1	Hexose phosphate isomerase	GPI	TTAACGAAATGCTTGCTG	ACCATATCCTTGGACCCT	133
