# Supplementary material for: Regulatory mechanism of carbohydrate metabolism pathways on oil biosynthesis of oil plant Symplocos paniculata
Source: Front Plant Sci. 2025 Feb 6;16:1452533. doi: 10.3389/fpls.2025.1452533 (PMC11839820; doi:10.3389/fpls.2025.1452533)
Supplement: Supplementary file 3 [file Table2.xlsx]

## Sheet: Sheet1
	Table S2 FPKM value distribution of key enzymes involved in oil biosynthesis and carbohydrate metabolism
	Unigene ID	Enzymes	Enzymes	FPKM value
				10 DAF	80 DAF	140 DAF	170 DAF
	Fatty acid biosynthesis
	c111557_g2	acetyl-CoA carboxylase	ACC	36.64	20.91	21.56	13.45
	c112167_g4	acetyl-CoA carboxylase	ACC	1.55	0.24	0.03	0.1
	c102601_g1	3-oxoacyl-[acyl-carrier protein] reductase	KAR	4.46	28.44	24.61	17.25
	c114414_g1	3-oxoacyl-[acyl-carrier protein] reductase	KAR	19.8	20.61	266.91	540.91
	c114414_g2	3-oxoacyl-[acyl-carrier protein] reductase	KAR	27.53	27.97	33.63	38.1
	c174208_g1	3-oxoacyl-[acyl-carrier protein] reductase	KAR	8.6	9.45	3.77	17.05
	c72050_g1	3-oxoacyl-[acyl-carrier protein] reductase	KAR	0.36	0.11	7.72	12.86
	c111500_g3	enoyl-[acyl-carrier protein] reductase I	EAR	0	0.57	7.31	11.17
	c100142_g1	enoyl-[acyl-carrier protein] reductase I	EAR	36.75	30.72	165.2	324.55
	c113253_g1	[acyl-carrier-protein] S-malonyltransferase	MAT	51.24	48.22	107.28	184.34
	c104512_g1	3-hydroxyacyl-[acyl-carrier-protein] dehydratase	HAD	19.71	13.07	131.75	317.25
	c93706_g2	3-hydroxyacyl-[acyl-carrier-protein] dehydratase	HAD	0.21	0.2	0.55	0.91
	c96740_g1	3-hydroxyacyl-[acyl-carrier-protein] dehydratase	HAD	2.47	1.27	1.2	7.32
	c113749_g1	3-oxoacyl-[acyl-carrier-protein] synthase I	KARI	34.29	28.93	97.88	151.9
	c107772_g5	3-oxoacyl-[acyl-carrier-protein] synthase II	KASII	24.85	32.51	79.89	65.05
	c109914_g1	3-oxoacyl-[acyl-carrier-protein] synthase II	KASII	6.02	9.01	9.34	12.62
	c110670_g1	3-oxoacyl-[acyl-carrier-protein] synthase II	KASII	1.19	0.96	22.31	41.99
	c113408_g1	3-oxoacyl-[acyl-carrier-protein] synthase II	KASII	34.18	23.85	118.88	113.05
	c113408_g2	3-oxoacyl-[acyl-carrier-protein] synthase II	KASII	33.97	25.6	107.06	147.91
	c116820_g1	3-oxoacyl-[acyl-carrier-protein] synthase II	KARIII	3.64	2.74	8.22	14.57
	c112820_g1	fatty acyl-ACP thioesterase B	FATB	1.16	19.15	51.7	177.21
	c109400_g3	fatty acyl-ACP thioesterase B	FATB	39.78	32.02	28.05	28.4
	c109400_g4	fatty acyl-ACP thioesterase B	FATB	73.68	107.83	76.34	61.48
	c92978_g1	fatty acyl-ACP thioesterase A	FATA	26.65	20.9	106.61	218.91
	Fatty acid desaturation
	c108782_g1	stearoyl-CoA desaturase (delta-9 desaturase)	SAD	1.97	10.59	7.39	5.52
	c110774_g2	stearoyl-CoA desaturase (delta-9 desaturase)	SAD	0.83	0.55	0.85	0.21
	c110774_g4	stearoyl-CoA desaturase (delta-9 desaturase)	SAD	0.55	0.41	0.15	1.28
	c110774_g5	stearoyl-CoA desaturase (delta-9 desaturase)	SAD	3.4	1.21	0.65	0.14
	c114111_g1	stearoyl-CoA desaturase (delta-9 desaturase)	SAD	11.48	3.29	1.52	3.84
	c114111_g2	stearoyl-CoA desaturase (delta-9 desaturase)	SAD	0.59	0.07	0.2	0.22
	c114111_g3	stearoyl-CoA desaturase (delta-9 desaturase)	SAD	2.94	1.84	0.48	1.89
	c111988_g1	omega-6 fatty acid desaturase (delta-12 desaturase)	FAD2	1.88	0.12	0.03	0.33
	c34346_g1	omega-6 fatty acid desaturase (delta-12 desaturase)	FAD2	350.44	103.42	655.54	427
	c87825_g1	omega-6 fatty acid desaturase (delta-12 desaturase)	FAD2	60.06	59.39	684.93	109.3
	c103588_g1	omega-3 fatty acid desaturase (delta-15 desaturase)	FAD8,	437.26	68.48	10.19	5.73
	c93280_g1	omega-3 fatty acid desaturase (delta-15 desaturase)	FAD8	4.23	1.31	0.36	0.2
	c93280_g2	omega-3 fatty acid desaturase (delta-15 desaturase)	FAD8	8.02	1.51	0.68	0.16
	Fatty acid metabolism
	c111273_g1	long-chain acyl-CoA synthetase	ACSL	12	25.58	26.47	26.91
	c107442_g1	long-chain acyl-CoA synthetase	ACSL	6.13	7.42	9.59	14.1
	c108992_g2	long-chain acyl-CoA synthetase	ACSL	11.49	5	7.6	24.44
	c108992_g4	long-chain acyl-CoA synthetase	ACSL	16.91	10.87	10.09	16.07
	c109254_g1	long-chain acyl-CoA synthetase	ACSL	14.69	6.11	14.2	18.79
	c109254_g2	long-chain acyl-CoA synthetase	ACSL	16.01	24.74	23.22	27.8
	c109254_g3	long-chain acyl-CoA synthetase	ACSL	6.22	10.49	8.88	9.04
	c109254_g4	long-chain acyl-CoA synthetase	ACSL	5.38	1.9	4.72	8.52
	c111280_g1	long-chain acyl-CoA synthetase	ACSL	9.3	10.59	7.96	6.98
	c112277_g1	long-chain acyl-CoA synthetase	ACSL	2.65	4.56	65.18	117.98
	c112277_g2	long-chain acyl-CoA synthetase	ACSL	14.57	23.84	101.8	111.67
	c115103_g1	long-chain acyl-CoA synthetase	ACSL	11.32	4.35	5.39	2.92
	TAG biosynthesis
	c107799_g1	glycerol kinase	GK	28.13	47.56	58.68	84.78
	c5093_g1	glycerol kinase	GK	2.48	3.63	4.06	4.87
	c104510_g1	glycerol-3-phosphate O-acyltransferase 3/4	GPAT	19.36	19.33	32.51	53.86
	c101782_g1	glycerol-3-phosphate acyltransferase	GPAT	0.1	0.1	0.27	0.89
	c101782_g2	glycerol-3-phosphate acyltransferase	GPAT	0.18	0.09	0.49	0.13
	c109233_g1	glycerol-3-phosphate acyltransferase	GPAT	1.15	0.88	1.24	1.6
	c121042_g1	glycerol-3-phosphate acyltransferase	GPAT	0.17	0.16	0.12	0.38
	c69672_g1	glycerol-3-phosphate acyltransferase	GPAT	80.16	69.29	57.87	85.39
	c112028_g1	phosphatidate phosphatase LPIN	PP	11.3	16.18	22.19	20.59
	c108201_g1	lysocardiolipin and lysophospholipid acyltransferase	LPAAT	25.45	21.91	19.91	18.91
	c74577_g2	lysocardiolipin and lysophospholipid acyltransferase	LPAAT	0.4	0.22	0.13	0.15
	c107381_g1	lysophosphatidic acid acyltransferase / lysophosphatidylinositol acyltransferase	LPCAT	0.35	1.23	0.74	1.01
	c111630_g1	lysophosphatidic acid acyltransferase / lysophosphatidylinositol acyltransferase	LPCAT	34.67	46.66	69.89	68.34
	c111774_g10	phospholipid:diacylglycerol acyltransferase	PDAT	3.64	8.17	13.45	9.31
	c111774_g13	phospholipid:diacylglycerol acyltransferase	PDAT	1.47	3.98	5.64	4.04
	c111934_g2	phospholipid:diacylglycerol acyltransferase	PDAT	20.55	29.64	21.23	20.81
	c113650_g2	phospholipid:diacylglycerol acyltransferase	PDAT	4.11	5.36	30.69	8.02
	c114311_g1	phospholipid:diacylglycerol acyltransferase	PDAT	2.93	3.23	3.64	1.75
	c114311_g2	phospholipid:diacylglycerol acyltransferase	PDAT	8.96	13.57	11.14	5.24
	c114377_g8	diacylglycerol O-acyltransferase 1	DGAT1	2.16	3.52	20.42	42.5
	Glycolysis
	c103082_g2	hexokinase	HK	3.88	2.99	1.59	0.31
	c105181_g1	hexokinase	HK	3.88	2.74	5.31	3.91
	c105181_g2	hexokinase	HK	11.33	8.86	8.96	9.89
	c14641_g1	hexokinase	HK	19.1	24.13	28.78	34.61
	c70965_g1	hexokinase	HK	0.48	0.08	0.04	0.12
	c86434_g1	hexokinase	HK	8.33	4.57	7.76	15.39
	c108637_g1	glucose-6-phosphate isomerase	GPI	1.94	0.06	0.24	0.09
	c108827_g1	glucose-6-phosphate isomerase	GPI	25.83	24.63	24.86	24.22
	c114714_g1	glucose-6-phosphate isomerase	GPI	38.11	45.17	82.5	68.72
	c93114_g1	glucose-6-phosphate isomerase	GPI	1.54	1.13	0.79	0.37
	c105982_g1	6-phosphofructokinase 1	PFK	9.28	10.02	23	31.85
	c106208_g2	6-phosphofructokinase 1	PFK	2.84	2.87	4.29	7.49
	c109441_g2	6-phosphofructokinase 1	PFK	0.1	0.18	3.49	7.45
	c111577_g1	6-phosphofructokinase 1	PFK	68.99	97.06	114.66	123.62
	c108781_g2	fructose-bisphosphate aldolase, class II	FBA	1.32	0.2	0.04	0.31
	c108781_g3	fructose-bisphosphate aldolase, class II	FBA	1.71	0.11	0.24	0.74
	c108781_g4	fructose-bisphosphate aldolase, class II	FBA	0.76	0.31	0.14	0.26
	c35307_g1	fructose-bisphosphate aldolase, class II	FBA	0.55	0.17	0.12	0.13
	c3866_g1	triosephosphate isomerase (TIM)	TPI	79.4	78.78	120.74	144.21
	c94766_g1	triosephosphate isomerase (TIM)	TPI	24.58	20	29.03	41.12
	c94766_g2	triosephosphate isomerase (TIM)	TPI	45.8	51.28	55.98	108.27
	c97376_g1	triosephosphate isomerase (TIM)	TPI	243.06	225.83	258.64	387.85
	c111716_g2	glyceraldehyde 3-phosphate dehydrogenase	GAPDH	27.58	76.64	418.31	340.99
	c106276_g1	glyceraldehyde 3-phosphate dehydrogenase	GAPDH	5.31	6.34	56.74	61.67
	c106276_g2	glyceraldehyde 3-phosphate dehydrogenase	GAPDH	10.59	7.96	91.39	166.63
	c111716_g1	glyceraldehyde 3-phosphate dehydrogenase	GAPDH	975.87	571.24	691.76	1202.59
	c116619_g1	glyceraldehyde 3-phosphate dehydrogenase	GAPDH	19.29	24.81	104.65	229.31
	c109037_g2	phosphoglycerate kinase	PGK	3.26	7.35	3.97	2.01
	c127919_g1	phosphoglycerate kinase	PGK	0.24	0.16	0.1	2.36
	c127958_g1	phosphoglycerate kinase	PGK	130.79	176.98	250.48	225.21
	c93902_g1	phosphoglycerate kinase	PGK	150.17	141.15	152.14	231.45
	c99261_g1	phosphoglycerate kinase	PGK	1.1	2.28	6.14	4.04
	c99261_g2	phosphoglycerate kinase	PGK	0.95	2.58	7.68	5.53
	c102317_g1	2,3-bisphosphoglycerate-dependent phosphoglycerate mutase	PGAM	3.97	2.29	9.94	14.61
	c112363_g1	2,3-bisphosphoglycerate-dependent phosphoglycerate mutase	PGAM	28.06	18.53	50.44	116.75
	c112444_g3	2,3-bisphosphoglycerate-dependent phosphoglycerate mutase	PGAM	7.93	8.21	9.27	14.78
	c48928_g1	2,3-bisphosphoglycerate-dependent phosphoglycerate mutase	PGAM	6.11	4.99	21.54	12.78
	c106789_g1	enolase	ENO	154.46	197.11	351.56	418.14
	c107943_g1	enolase	ENO	42.43	25.34	98.44	275.37
	c116591_g1	enolase	ENO	168.96	145.95	201.07	217.56
	c104137_g1	pyruvate kinase	PK	31.23	28.14	253.2	485.01
	c110131_g1	pyruvate kinase	PK	28.43	35.68	158.73	189.56
	c112771_g3	pyruvate kinase	PK	56.78	71.42	95.54	107.88
	c112993_g3	pyruvate kinase	PK	26.84	39.16	41	42.68
	c114657_g1	pyruvate kinase	PK	39.82	36.95	46.14	43.15
	c114657_g2	pyruvate kinase	PK	42.45	52.31	56.4	53.25
	Gluconeogenesis
	c116635_g1	pyruvate carboxylase	PYC	0.19	0	0	0.27
	c130473_g1	phosphoenolpyruvate carboxykinase (GTP)	PEPCK	0	0	0	0.27
	c101330_g1	fructose-1,6-bisphosphatase I	FBP	12.08	10.9	8.45	6.99
	c106013_g1	fructose-1,6-bisphosphatase I	FBP	23.36	34.09	48.68	44.19
	c110809_g1	fructose-1,6-bisphosphatase I	FBP	7.99	11.18	8.63	8.78
	c116595_g1	fructose-1,6-bisphosphatase I	FBP	44.78	37.07	32.35	8.23
	c156783_g1	glucose-6-phosphatase	G6PC	0.16	0	0	0
	Starch biosynthesis and metabolism
	c105768_g1	phosphoglucomutase	PGM	0.52	0.16	0.05	0.76
	c105768_g2	phosphoglucomutase	PGM	0.4	0.15	0.05	0.23
	c109740_g1	phosphoglucomutase	PGM	62.84	99.4	95.78	105.34
	c115453_g3	phosphoglucomutase	PGM	27.75	28.18	30.73	36.48
	c108590_g1	UTP--glucose-1-phosphate uridylyltransferase	UGP	6.71	6.62	7.14	6.97
	c111780_g1	UTP--glucose-1-phosphate uridylyltransferase	UGP	3	0.38	0.21	1.52
	c114828_g1	UTP--glucose-1-phosphate uridylyltransferase	UGP	77.53	113.28	101.4	87.59
	c109798_g2	starch synthase	SS	5.38	12.94	14.18	12.11
	c94775_g2	starch synthase	SS	12.64	14.78	23.64	24.98
	c94978_g1	starch synthase	SS	5.66	8.96	3.28	1.11
	c94978_g2	starch synthase	SS	20.57	21.04	7.49	3.56
	c104872_g4	starch phosphorylase	PYG	12.48	15.24	6.86	2.41
	c104872_g5	starch phosphorylase	PYG	16.75	28.68	28.05	30.62
	c111718_g1	starch phosphorylase	PYG	4.27	5.12	3.86	3.08
	c130916_g1	starch phosphorylase	PYG	0.11	0.1	0.07	0.46
	c84797_g1	starch phosphorylase	PYG	44.62	33.67	75.38	76.33
	c78554_g3	glycogen debranching enzyme	SDBE	0.64	0.22	0	0.08
	c84750_g1	1,4-alpha-glucan branching enzyme	SBE	60.22	126.36	85.82	67.94
	c103808_g1	1,4-alpha-glucan branching enzyme	SBE	0.28	0.43	0.05	0.03
	c105409_g1	1,4-alpha-glucan branching enzyme	SBE	24.19	37.11	37.17	32.82
	Citrate cycle
	c109815_g1	pyruvate dehydrogenase E1 component alpha subunit	PDHA	38.41	55.69	350.83	709.21
	c92714_g1	pyruvate dehydrogenase E1 component alpha subunit	PDHA	50.5	52.76	68.31	84.38
	c112330_g1	pyruvate dehydrogenase E1 component beta subunit	PDHB	1.81	3.47	1.4	0.49
	c100530_g2	pyruvate dehydrogenase E1 component beta subunit	PDHB	0.6	0.81	0.23	0.12
	c102325_g1	pyruvate dehydrogenase E1 component beta subunit	PDHB	1.04	1.88	41.82	129.12
	c102325_g2	pyruvate dehydrogenase E1 component beta subunit	PDHB	0.33	0.31	8.62	32.98
	c110301_g1	pyruvate dehydrogenase E1 component beta subunit	PDHB	44.02	39.35	256.59	539.5
	c112930_g4	pyruvate dehydrogenase E1 component beta subunit	PDHB	22.94	14.39	17.6	27.5
	c112930_g5	pyruvate dehydrogenase E1 component beta subunit	PDHB	18.99	15.67	18.7	31.26
	c112930_g6	pyruvate dehydrogenase E1 component beta subunit	PDHB	29.31	41.01	47.76	64.49
	c19813_g1	pyruvate dehydrogenase E1 component beta subunit	PDHB	12.52	11.33	13.78	16.41
	c115600_g3	D-lactate dehydrogenase (cytochrome)	DID	30.29	39.11	28.64	28.35
	c106857_g2	malate dehydrogenase	MDH2	15.29	30.6	28.53	45.71
	c102693_g1	malate dehydrogenase	MDH2	4.79	4.02	8.84	23.93
	c102693_g2	malate dehydrogenase	MDH2	7.77	4.33	10.08	30.58
	c102693_g3	malate dehydrogenase	MDH2	2.63	2.47	7.55	12.42
	c102693_g4	malate dehydrogenase	MDH2	3.6	3.62	9.56	26.43
	c107857_g1	malate dehydrogenase	MDH2	28.45	33.31	85.99	148.62
	c109370_g2	malate dehydrogenase	MDH2	59.81	54.23	79.8	119.18
	c114183_g1	isocitrate dehydrogenase (NAD+)	IDH3	5.61	6	4.13	7.37
	c114183_g2	isocitrate dehydrogenase (NAD+)	IDH3	16.2	24.13	22.41	29.96
	c89504_g1	isocitrate dehydrogenase (NAD+)	IDH3	6.73	7.08	10.93	13.96
	c89504_g2	isocitrate dehydrogenase (NAD+)	IDH3	9.8	12.48	14.85	17.23
	c99340_g1	isocitrate dehydrogenase (NAD+)	IDH3	5.96	10.17	8.31	12.48
	c99784_g1	isocitrate dehydrogenase (NAD+)	IDH3	43.43	49.44	45.47	56.67
	c114850_g2	ATP citrate (pro-S)-lyase	ACLY	18.17	38.74	45.64	64.61
	c112084_g1	ATP citrate (pro-S)-lyase	ACLY	122.73	71.35	42.65	134.26
	c114925_g1	ATP citrate (pro-S)-lyase	ACLY	25.03	19.58	20.84	28.3
	c114925_g2	ATP citrate (pro-S)-lyase	ACLY	10.26	8.11	15.44	17.02
	c114925_g3	ATP citrate (pro-S)-lyase	ACLY	127.95	62.39	76.82	108.65
	c84366_g1	ATP citrate (pro-S)-lyase	ACLY	16.79	9.95	17.92	23.04
	c115905_g2	fumarate hydratase, class II	FH	12.9	19.55	10.4	23.05
	c115905_g5	fumarate hydratase, class II	FH	14.47	17.49	14.6	13.33
	c139149_g1	succinyl-CoA synthetase alpha subunit	SCS	65.06	61.4	73.55	114.87
	c95178_g1	succinyl-CoA synthetase beta subunit	SCS	0.24	0.57	0.08	1.69
	c96777_g1	succinyl-CoA synthetase beta subunit	SCS	0.08	0.4	0.79	0.49
	c115054_g1	2-oxoglutarate dehydrogenase E1 component	OGDH	17.82	19.44	29.65	26.97
	c115054_g2	2-oxoglutarate dehydrogenase E1 component	OGDH	51.88	49.64	48.92	57.93
	c115054_g3	2-oxoglutarate dehydrogenase E1 component	OGDH	55.24	78.75	76.02	71.73
	c112400_g1	aconitate hydratase	ACO	62.18	71.13	88.68	80.67
	c112400_g2	aconitate hydratase	ACO	51.28	66.65	69.65	63.79
	c114834_g3	aconitate hydratase	ACO	1.53	0.09	0.17	0.24
	c89140_g1	aconitate hydratase	ACO	7.08	12.63	12.49	14.01
	c89140_g2	aconitate hydratase	ACO	0.71	1.33	1.56	4.97
